# Supplementary material for: Systematic review and narrative synthesis of computerized audit and feedback systems in healthcare
Source: J Am Med Inform Assoc. 2022 Mar 10;29(6):1106–19. doi: 10.1093/jamia/ocac031 (PMC9093027; doi:10.1093/jamia/ocac031)
Supplement: ocac031_Supplementary_Data [file ocac031_supplementary_data.zip]

Archive with 6 entries (6 files):
- Additional File 1 (search terms).docx
- Additional File 2 (Data extraction form).docx
- Additional File 3 (Summary of studies).docx
- Additional file 4 (Best prac graph).docx
- Additional file 5 (ICMO, CERQUAL).docx
- Additional file 6 (Mechanisms).docx
